# Supplementary material for: Risk Factors for Human Salmonellosis Originating from Pigs, Cattle, Broiler Chickens and Egg Laying Hens: A Combined Case-Control and Source Attribution Analysis
Source: PLoS One. 2014 Feb 4;9(2):e87933. doi: 10.1371/journal.pone.0087933 (PMC3913680; doi:10.1371/journal.pone.0087933)
Supplement: Table S1 — Frequencies of Salmonella subtypes in humans (2002-2003) and animal reservoirs (2001-2004), The Netherlands. (XLS) [file pone.0087933.s001.xls]

## Sheet: Table S1
Salmonella subtype	Humans	Pigs	Cattle	Broilers	Layers/eggs
Abony	5	0	1	0	0
Adelaide	1	1	0	0	1
Agona	11	7	0	27	30
Albany	4	0	0	10	2
Amsterdam	0	0	1	0	0
Anatum	4	35	15	10	5
Bareilly	4	0	0	9	2
Blockley	9	0	0	20	2
Bovismorbificans	25	87	0	2	0
Braenderup	10	0	0	8	12
Brandenburg	52	79	7	7	2
Bredeney	4	1	2	2	1
Cerro	3	2	0	1	1
Corvallis	3	0	0	9	0
Cubana	0	2	2	1	1
Derby	28	153	6	17	4
Dublin	10	3	375	0	0
Duisburg	0	0	0	2	0
Emek	2	0	0	26	0
Gallinarum	0	0	0	1	17
Hadar	31	3	0	21	4
Haifa	1	0	0	1	0
Havana	5	2	2	6	0
Heidelberg	12	1	0	21	11
Hvittingfoss	1	1	2	0	0
Indiana	3	0	0	74	15
Infantis	52	46	4	358	151
Isangi	2	0	0	1	1
Paratyphi B. var. Java	8	4	0	1573	34
Kentucky	11	0	1	7	0
Kimuenza	0	8	0	0	0
Kingston	0	0	0	1	0
Kottbus	0	0	0	1	3
Lexington	1	2	12	3	1
Liverpool	0	0	0	3	0
Livingstone	10	44	16	95	52
London	10	37	1	6	0
Manhattan	16	27	0	19	0
Mbandaka	3	1	4	184	26
Mikawasima	0	0	0	0	1
Minnesota	0	0	0	1	0
Montevideo	7	0	21	6	2
Muenchen	3	3	0	1	3
Muenster	5	0	0	1	1
Newport	21	6	1	1	0
Ohio	6	13	0	1	0
Oranienburg	7	0	0	1	1
Orion	1	0	8	0	0
Potsdam	0	0	0	1	0
Rissen	3	17	1	1	5
Rubislaw	1	0	3	0	0
Saintpaul	5	0	0	1	5
Sandiego	0	0	1	0	0
Schwarzengrund	4	2	0	1	1
Senftenberg	3	5	0	24	80
Stanley	11	0	1	0	0
Taksony	0	0	13	0	0
Tennessee	5	0	1	5	2
Thompson	3	0	2	20	8
Umbilo	0	0	0	4	0
Virchow	39	1	2	80	47
Weltevreden	1	17	11	0	0
Worthington	0	6	0	3	2
Gloucester	0	0	0	1	1
Krefeld	0	0	0	1	0
Falkensee	0	5	0	0	0
Ouakam	0	1	0	2	0
Kedougou	1	9	0	0	0
Idikan	0	1	0	0	0
Goldcoast	57	37	2	1	1
Altona	2	0	0	1	0
Eboko	0	0	0	0	4
Llandoff	0	1	0	1	1
Cannstatt	1	0	0	1	0
Yoruba	0	1	0	3	4
Brazzaville	0	0	0	1	0
Tallahassee	0	0	0	2	0
Szentes	0	0	0	1	0
SII 17:b:e,n,x,z15	0	0	0	1	0
Typhimurium Pt 1	2	0	0	1	0
Typhimurium Pt 2	1	8	0	0	2
Typhimurium Pt 3	4	1	1	0	1
Typhimurium Pt 4	1	0	10	0	1
Typhimurium Pt 10	5	2	0	0	0
Typhimurium Pt 11	3	0	0	2	0
Typhimurium Pt 20	9	10	0	0	0
Typhimurium Pt 60	7	12	0	0	0
Typhimurium Pt 61	18	13	0	0	0
Typhimurium Pt 62	3	4	0	0	2
Typhimurium Pt 63	1	1	0	0	0
Typhimurium Pt 80	9	7	0	0	0
Typhimurium Pt 90	18	21	2	0	1
Typhimurium Pt 100	3	1	0	0	0
Typhimurium Pt 150	4	0	3	4	0
Typhimurium Pt 160	1	1	0	1	0
Typhimurium Pt 200	3	4	0	0	0
Typhimurium Pt 290	3	1	0	0	0
Typhimurium Pt 292	1	1	0	0	1
Typhimurium Pt 295	11	4	4	0	0
Typhimurium Pt 296	31	42	0	0	0
Typhimurium Pt 300	9	3	0	0	0
Typhimurium Pt 301	5	11	1	0	0
Typhimurium Pt 344	2	1	0	0	0
Typhimurium Pt 350	13	19	1	2	0
Typhimurium Pt 351	8	4	0	0	0
Typhimurium Pt 353	15	37	3	0	0
Typhimurium Pt 380	1	2	0	3	0
Typhimurium Pt 401	22	57	5	7	2
Typhimurium Pt 450	1	3	0	0	0
Typhimurium Pt 461	8	1	0	1	0
Typhimurium Pt 501	2	1	0	0	0
Typhimurium Pt 502	1	1	0	0	0
Typhimurium Pt 504	2	1	1	0	0
Typhimurium Pt 505	1	2	0	1	0
Typhimurium Pt 506	295	179	71	60	6
Typhimurium Pt 507	194	143	15	10	0
Typhimurium Pt 508	37	13	0	5	0
Typhimurium Pt 510	58	29	4	0	0
Typhimurium Pt 530	4	2	1	0	0
Typhimurium Pt 560	10	5	7	0	0
Typhimurium Pt 651	5	2	0	0	0
Typhimurium Pt 652	2	1	0	0	0
Typhimurium Pt 654	1	6	0	0	0
Typhimurium Pt 655	23	34	2	0	1
Typhimurium Pt 656	2	5	0	0	0
Typhimurium Pt 657	2	1	0	0	0
Typhimurium Veront	1	0	2	1	1
Typhimurium OS	48	59	13	4	2
Typhimurium ARS	84	67	15	14	0
Typhimurium others	15	11	10	1	0
Panama	9	40	4	4	1
Enteritidis Pt 1b	0	0	0	0	2
Enteritidis Pt 1	165	1	0	8	13
Enteritidis Pt 21	284	0	0	20	15
Enteritidis Pt 37	2	0	0	1	0
Enteritidis Pt 4	612	0	0	41	110
Enteritidis Pt 36	4	0	0	0	4
Enteritidis Pt 6	67	0	0	9	35
Enteritidis Pt 6a	21	0	0	2	3
Enteritidis Pt 7	8	1	0	4	28
Enteritidis Pt 35	4	0	0	2	3
Enteritidis Pt 8	88	0	0	4	6
Enteritidis Pt 28	20	0	0	1	3
Enteritidis Pt 23	0	0	0	0	1
Enteritidis Pt 14b	40	0	0	0	8
Enteritidis Pt 29	1	0	0	1	0
Enteritidis Pt 32a	1	0	0	1	1
Enteritidis Pt 4b	0	0	0	1	1
Enteritidis OS	38	0	0	3	9
Enteritidis ARS	6	0	4	0	1
SI 4,5,12:NM	4	5	1	2	0
SI 6,7:NM	2	2	0	0	1
SI 9,12:NM	12	0	8	0	1
SI 47:z4,z23:2ef nat	0	0	0	1	2
SI 4,5,12:d:2ef nat	2	15	21	0	5
SI 4,5,12:1,2:2ef nat	5	0	0	10	0
SI 4,5,12:b:2ef nat	1	4	3	0	0
SI 6,7:r:2ef nat	0	0	0	1	1
SI 6,7:k:2ef nat	0	0	0	1	0
SI (6),8:r:2ef nat	1	14	1	0	0
SI 9,12:l,v:2ef nat	11	5	0	1	0
SI 3,10:1,6:2ef nat	0	0	3	1	0
SI 1,4,5,12:i:2ef nat	0	4	0	0	0
Gallinarum rough	0	0	0	0	1
