# Supplementary material for: Risk Factors for Human Salmonellosis Originating from Pigs, Cattle, Broiler Chickens and Egg Laying Hens: A Combined Case-Control and Source Attribution Analysis
Source: PLoS One. 2014 Feb 4;9(2):e87933. doi: 10.1371/journal.pone.0087933 (PMC3913680; doi:10.1371/journal.pone.0087933)
Supplement: Table S2 — Salmonella subtypes from human cases included in the CaSa study with information on age, gender, urbanization degree and season. (XLS) [file pone.0087933.s002.xls]

## Sheet: Table_S2
Salmonella subtype	Year quarter	Urbanization degree	Age group	Gender
Agona	July-September 2002	Uban	60+ years	Female
Bovismorbificans	July-September 2002	Urbanized	0-4 years	Female
Bovismorbificans	July-September 2002	Urbanized	0-4 years	Female
Bovismorbificans	April-June 2002	Rural	60+ years	Male
Bovismorbificans	January-April 2003	Rural	60+ years	Male
Brandenburg	July-September 2002	Uban	0-4 years	Male
Brandenburg	October-December 2002	Urbanized	60+ years	Male
Brandenburg	October-December 2002	Rural	0-4 years	Female
Brandenburg	October-December 2002	Urbanized	60+ years	Female
Brandenburg	January-April 2003	Rural	60+ years	Male
Corvallis	July-September 2002	Urbanized	18-29 years	Male
Derby	April-June 2002	Urbanized	45-59 years	Female
Derby	October-December 2002	Urbanized	5-17 years	Male
Derby	January-April 2003	Urbanized	0-4 years	Male
Dublin	April-June 2002	Uban	18-29 years	Male
Dublin	January-April 2003	Urbanized	60+ years	Female
Enteritidis Pt 1	July-September 2002	Urbanized	18-29 years	Female
Enteritidis Pt 1	July-September 2002	Uban	18-29 years	Female
Enteritidis Pt 1	July-September 2002	Uban	30-44 years	Male
Enteritidis Pt 1	April-June 2002	Urbanized	0-4 years	Male
Enteritidis Pt 1	July-September 2002	Rural	45-59 years	Female
Enteritidis Pt 1	October-December 2002	Urbanized	45-59 years	Female
Enteritidis Pt 1	January-April 2003	Uban	30-44 years	Male
Enteritidis Pt 1	October-December 2002	Rural	60+ years	Male
Enteritidis Pt 1	October-December 2002	Uban	60+ years	Female
Enteritidis Pt 14b	July-September 2002	Urbanized	5-17 years	Female
Enteritidis Pt 14b	July-September 2002	Urbanized	60+ years	Female
Enteritidis Pt 14b	July-September 2002	Rural	5-17 years	Male
Enteritidis Pt 21	April-June 2002	Urbanized	60+ years	Male
Enteritidis Pt 21	July-September 2002	Urbanized	5-17 years	Male
Enteritidis Pt 21	July-September 2002	Urbanized	18-29 years	Male
Enteritidis Pt 21	July-September 2002	Urbanized	60+ years	Male
Enteritidis Pt 21	April-June 2002	Uban	30-44 years	Male
Enteritidis Pt 21	April-June 2002	Rural	0-4 years	Male
Enteritidis Pt 21	July-September 2002	Urbanized	45-59 years	Male
Enteritidis Pt 21	July-September 2002	Urbanized	5-17 years	Female
Enteritidis Pt 21	July-September 2002	Urbanized	60+ years	Male
Enteritidis Pt 21	July-September 2002	Urbanized	5-17 years	Male
Enteritidis Pt 21	July-September 2002	Uban	5-17 years	Male
Enteritidis Pt 21	July-September 2002	Rural	0-4 years	Female
Enteritidis Pt 21	July-September 2002	Uban	0-4 years	Female
Enteritidis Pt 21	July-September 2002	Urbanized	18-29 years	Female
Enteritidis Pt 21	April-June 2002	Rural	5-17 years	Female
Enteritidis Pt 21	July-September 2002	Urbanized	18-29 years	Female
Enteritidis Pt 21	July-September 2002	Rural	5-17 years	Female
Enteritidis Pt 21	July-September 2002	Uban	45-59 years	Male
Enteritidis Pt 21	July-September 2002	Urbanized	5-17 years	Female
Enteritidis Pt 21	July-September 2002	Uban	5-17 years	Female
Enteritidis Pt 21	July-September 2002	Urbanized	0-4 years	Male
Enteritidis Pt 21	July-September 2002	Urbanized	5-17 years	Male
Enteritidis Pt 21	July-September 2002	Urbanized	5-17 years	Male
Enteritidis Pt 21	July-September 2002	Urbanized	30-44 years	Female
Enteritidis Pt 21	April-June 2002	Urbanized	45-59 years	Male
Enteritidis Pt 21	July-September 2002	Urbanized	60+ years	Female
Enteritidis Pt 21	April-June 2002	Uban	0-4 years	Female
Enteritidis Pt 21	July-September 2002	Rural	45-59 years	Female
Enteritidis Pt 21	July-September 2002	Urbanized	60+ years	Female
Enteritidis Pt 21	April-June 2002	Urbanized	5-17 years	Female
Enteritidis Pt 21	July-September 2002	Rural	45-59 years	Male
Enteritidis Pt 21	July-September 2002	Urbanized	60+ years	Female
Enteritidis Pt 21	April-June 2002	Urbanized	45-59 years	Female
Enteritidis Pt 21	October-December 2002	Urbanized	0-4 years	Female
Enteritidis Pt 21	January-April 2003	Uban	0-4 years	Male
Enteritidis Pt 21	October-December 2002	Rural	5-17 years	Female
Enteritidis Pt 28	July-September 2002	Urbanized	5-17 years	Male
Enteritidis Pt 28	April-June 2002	Uban	45-59 years	Female
Enteritidis Pt 28	July-September 2002	Rural	0-4 years	Male
Enteritidis Pt 28	July-September 2002	Urbanized	45-59 years	Male
Enteritidis Pt 28	April-June 2002	Urbanized	5-17 years	Female
Enteritidis Pt 28	July-September 2002	Urbanized	18-29 years	Male
Enteritidis Pt 28	October-December 2002	Urbanized	45-59 years	Male
Enteritidis Pt 28	January-April 2003	Urbanized	0-4 years	Male
Enteritidis Pt 28	October-December 2002	Rural	18-29 years	Male
Enteritidis Pt 28	October-December 2002	Rural	60+ years	Female
Enteritidis Pt 36	April-June 2002	Uban	45-59 years	Male
Enteritidis Pt 36	April-June 2002	Rural	45-59 years	Female
Enteritidis Pt 36	July-September 2002	Rural	5-17 years	Male
Enteritidis Pt 36	April-June 2002	Urbanized	5-17 years	Male
Enteritidis Pt 4	July-September 2002	Uban	5-17 years	Female
Enteritidis Pt 4	July-September 2002	Rural	45-59 years	Male
Enteritidis Pt 4	April-June 2002	Urbanized	60+ years	Female
Enteritidis Pt 4	July-September 2002	Urbanized	0-4 years	Female
Enteritidis Pt 4	April-June 2002	Rural	60+ years	Female
Enteritidis Pt 4	April-June 2002	Urbanized	18-29 years	Female
Enteritidis Pt 4	July-September 2002	Urbanized	30-44 years	Female
Enteritidis Pt 4	July-September 2002	Urbanized	18-29 years	Female
Enteritidis Pt 4	July-September 2002	Uban	0-4 years	Female
Enteritidis Pt 4	April-June 2002	Rural	45-59 years	Female
Enteritidis Pt 4	July-September 2002	Rural	60+ years	Female
Enteritidis Pt 4	July-September 2002	Urbanized	18-29 years	Female
Enteritidis Pt 4	July-September 2002	Urbanized	45-59 years	Male
Enteritidis Pt 4	July-September 2002	Urbanized	0-4 years	Male
Enteritidis Pt 4	July-September 2002	Urbanized	60+ years	Male
Enteritidis Pt 4	July-September 2002	Urbanized	5-17 years	Male
Enteritidis Pt 4	April-June 2002	Urbanized	0-4 years	Female
Enteritidis Pt 4	April-June 2002	Urbanized	30-44 years	Female
Enteritidis Pt 4	July-September 2002	Rural	60+ years	Male
Enteritidis Pt 4	July-September 2002	Uban	45-59 years	Male
Enteritidis Pt 4	July-September 2002	Uban	0-4 years	Female
Enteritidis Pt 4	April-June 2002	Uban	60+ years	Male
Enteritidis Pt 4	July-September 2002	Urbanized	30-44 years	Female
Enteritidis Pt 4	July-September 2002	Urbanized	18-29 years	Male
Enteritidis Pt 4	April-June 2002	Uban	30-44 years	Female
Enteritidis Pt 4	July-September 2002	Urbanized	5-17 years	Female
Enteritidis Pt 4	April-June 2002	Urbanized	45-59 years	Female
Enteritidis Pt 4	July-September 2002	Urbanized	5-17 years	Female
Enteritidis Pt 4	April-June 2002	Urbanized	60+ years	Female
Enteritidis Pt 4	July-September 2002	Urbanized	0-4 years	Female
Enteritidis Pt 4	July-September 2002	Urbanized	5-17 years	Male
Enteritidis Pt 4	July-September 2002	Rural	45-59 years	Male
Enteritidis Pt 4	July-September 2002	Urbanized	18-29 years	Male
Enteritidis Pt 4	July-September 2002	Uban	60+ years	Male
Enteritidis Pt 4	April-June 2002	Urbanized	45-59 years	Female
Enteritidis Pt 4	July-September 2002	Urbanized	18-29 years	Female
Enteritidis Pt 4	July-September 2002	Urbanized	45-59 years	Female
Enteritidis Pt 4	July-September 2002	Rural	18-29 years	Female
Enteritidis Pt 4	April-June 2002	Urbanized	0-4 years	Female
Enteritidis Pt 4	April-June 2002	Urbanized	0-4 years	Female
Enteritidis Pt 4	July-September 2002	Urbanized	45-59 years	Male
Enteritidis Pt 4	July-September 2002	Rural	18-29 years	Female
Enteritidis Pt 4	July-September 2002	Urbanized	18-29 years	Female
Enteritidis Pt 4	July-September 2002	Urbanized	18-29 years	Male
Enteritidis Pt 4	July-September 2002	Urbanized	5-17 years	Male
Enteritidis Pt 4	April-June 2002	Urbanized	30-44 years	Male
Enteritidis Pt 4	July-September 2002	Urbanized	0-4 years	Male
Enteritidis Pt 4	July-September 2002	Urbanized	45-59 years	Male
Enteritidis Pt 4	July-September 2002	Urbanized	30-44 years	Male
Enteritidis Pt 4	April-June 2002	Uban	45-59 years	Female
Enteritidis Pt 4	April-June 2002	Urbanized	45-59 years	Male
Enteritidis Pt 4	July-September 2002	Urbanized	45-59 years	Male
Enteritidis Pt 4	July-September 2002	Rural	5-17 years	Female
Enteritidis Pt 4	April-June 2002	Urbanized	0-4 years	Female
Enteritidis Pt 4	July-September 2002	Uban	30-44 years	Female
Enteritidis Pt 4	July-September 2002	Rural	0-4 years	Female
Enteritidis Pt 4	July-September 2002	Uban	60+ years	Female
Enteritidis Pt 4	July-September 2002	Urbanized	45-59 years	Female
Enteritidis Pt 4	July-September 2002	Urbanized	45-59 years	Male
Enteritidis Pt 4	July-September 2002	Urbanized	0-4 years	Female
Enteritidis Pt 4	July-September 2002	Rural	60+ years	Male
Enteritidis Pt 4	October-December 2002	Urbanized	45-59 years	Female
Enteritidis Pt 4	January-April 2003	Urbanized	30-44 years	Female
Enteritidis Pt 4	October-December 2002	Uban	60+ years	Female
Enteritidis Pt 4	January-April 2003	Urbanized	60+ years	Male
Enteritidis Pt 4	January-April 2003	Urbanized	5-17 years	Female
Enteritidis Pt 4	January-April 2003	Urbanized	5-17 years	Female
Enteritidis Pt 4	January-April 2003	Uban	0-4 years	Female
Enteritidis Pt 4	October-December 2002	Rural	5-17 years	Male
Enteritidis Pt 4	January-April 2003	Urbanized	45-59 years	Female
Enteritidis Pt 4	October-December 2002	Rural	0-4 years	Male
Enteritidis Pt 4	October-December 2002	Rural	0-4 years	Female
Enteritidis Pt 4	October-December 2002	Rural	60+ years	Female
Enteritidis Pt 4	October-December 2002	Rural	60+ years	Male
Enteritidis Pt 4	January-April 2003	Urbanized	5-17 years	Male
Enteritidis Pt 4	October-December 2002	Urbanized	5-17 years	Male
Enteritidis Pt 4	October-December 2002	Urbanized	0-4 years	Male
Enteritidis Pt 4	January-April 2003	Uban	30-44 years	Female
Enteritidis Pt 4	October-December 2002	Uban	18-29 years	Female
Enteritidis Pt 4	October-December 2002	Uban	45-59 years	Female
Enteritidis Pt 4	October-December 2002	Rural	45-59 years	Female
Enteritidis Pt 4	October-December 2002	Urbanized	0-4 years	Female
Enteritidis Pt 4	January-April 2003	Urbanized	60+ years	Female
Enteritidis Pt 4	October-December 2002	Urbanized	18-29 years	Female
Enteritidis Pt 4	January-April 2003	Urbanized	60+ years	Male
Enteritidis Pt 4	October-December 2002	Urbanized	5-17 years	Female
Enteritidis Pt 4	January-April 2003	Urbanized	60+ years	Male
Enteritidis Pt 4	January-April 2003	Rural	0-4 years	Female
Enteritidis Pt 4	October-December 2002	Rural	5-17 years	Male
Enteritidis Pt 6	July-September 2002	Urbanized	30-44 years	Female
Enteritidis Pt 6	July-September 2002	Urbanized	45-59 years	Female
Enteritidis Pt 6	July-September 2002	Urbanized	5-17 years	Male
Enteritidis Pt 6	July-September 2002	Rural	18-29 years	Female
Enteritidis Pt 6	January-April 2003	Urbanized	0-4 years	Female
Enteritidis Pt 7	October-December 2002	Rural	0-4 years	Female
Enteritidis Pt 7	July-September 2002	Urbanized	30-44 years	Male
Enteritidis Pt 8	April-June 2002	Urbanized	60+ years	Female
Enteritidis Pt 8	April-June 2002	Rural	45-59 years	Male
Enteritidis Pt 8	April-June 2002	Urbanized	18-29 years	Male
Enteritidis Pt 8	July-September 2002	Rural	45-59 years	Female
Enteritidis Pt 8	July-September 2002	Rural	60+ years	Female
Enteritidis Pt 8	April-June 2002	Urbanized	45-59 years	Female
Enteritidis Pt 8	July-September 2002	Uban	5-17 years	Male
Enteritidis Pt 8	April-June 2002	Urbanized	45-59 years	Female
Enteritidis Pt 8	April-June 2002	Uban	5-17 years	Female
Enteritidis Pt 8	January-April 2003	Rural	5-17 years	Female
Enteritidis Pt 8	January-April 2003	Urbanized	45-59 years	Male
Goldcoast	July-September 2002	Urbanized	60+ years	Male
Goldcoast	July-September 2002	Urbanized	60+ years	Female
Goldcoast	April-June 2002	Urbanized	18-29 years	Female
Goldcoast	April-June 2002	Urbanized	60+ years	Male
Goldcoast	July-September 2002	Urbanized	45-59 years	Male
Goldcoast	April-June 2002	Rural	60+ years	Male
Goldcoast	January-April 2003	Rural	45-59 years	Male
Goldcoast	January-April 2003	Rural	60+ years	Male
Hadar	July-September 2002	Urbanized	60+ years	Female
Infantis	April-June 2002	Urbanized	45-59 years	Female
Infantis	July-September 2002	Urbanized	60+ years	Female
Infantis	July-September 2002	Rural	45-59 years	Male
Infantis	October-December 2002	Urbanized	60+ years	Female
Infantis	January-April 2003	Uban	30-44 years	Female
Kentucky	July-September 2002	Urbanized	45-59 years	Male
London	July-September 2002	Urbanized	60+ years	Female
Manhattan	October-December 2002	Urbanized	18-29 years	Female
Manhattan	October-December 2002	Urbanized	60+ years	Male
Montevideo	January-April 2003	Uban	45-59 years	Female
Ohio	January-April 2003	Urbanized	60+ years	Female
Ohio	October-December 2002	Uban	18-29 years	Female
Panama	January-April 2003	Urbanized	60+ years	Male
Paratyphi B. var. Java	July-September 2002	Urbanized	60+ years	Male
SI 4,5,12:1,2:2ef nat	July-September 2002	Urbanized	18-29 years	Male
SI 4,5,12:1,2:2ef nat	January-April 2003	Urbanized	45-59 years	Male
SI 4,5,12:1,2:2ef nat	January-April 2003	Rural	0-4 years	Male
SI 4,5,12:b:2ef nat	April-June 2002	Urbanized	0-4 years	Female
SI 9,12:l,v:2ef nat	April-June 2002	Rural	0-4 years	Male
SI 9,12:NM	July-September 2002	Uban	60+ years	Male
SI 9,12:NM	October-December 2002	Urbanized	18-29 years	Female
Stanley	January-April 2003	Uban	0-4 years	Male
Tennessee	January-April 2003	Urbanized	0-4 years	Female
Typhimurium others	April-June 2002	Urbanized	5-17 years	Male
Typhimurium others	July-September 2002	Urbanized	0-4 years	Female
Typhimurium others	April-June 2002	Rural	0-4 years	Female
Typhimurium others	July-September 2002	Urbanized	5-17 years	Female
Typhimurium others	April-June 2002	Urbanized	60+ years	Male
Typhimurium others	April-June 2002	Urbanized	0-4 years	Female
Typhimurium others	April-June 2002	Rural	5-17 years	Male
Typhimurium others	April-June 2002	Rural	45-59 years	Female
Typhimurium others	July-September 2002	Rural	0-4 years	Male
Typhimurium others	July-September 2002	Urbanized	5-17 years	Female
Typhimurium others	April-June 2002	Urbanized	0-4 years	Male
Typhimurium others	April-June 2002	Rural	5-17 years	Male
Typhimurium others	April-June 2002	Urbanized	30-44 years	Male
Typhimurium others	July-September 2002	Rural	5-17 years	Female
Typhimurium others	April-June 2002	Uban	5-17 years	Female
Typhimurium Pt 20	April-June 2002	Urbanized	0-4 years	Female
Typhimurium Pt 20	January-April 2003	Urbanized	30-44 years	Female
Typhimurium Pt 20	October-December 2002	Urbanized	45-59 years	Female
Typhimurium Pt 296	April-June 2002	Urbanized	0-4 years	Male
Typhimurium Pt 296	April-June 2002	Uban	5-17 years	Female
Typhimurium Pt 296	April-June 2002	Urbanized	0-4 years	Female
Typhimurium Pt 296	July-September 2002	Urbanized	5-17 years	Female
Typhimurium Pt 296	January-April 2003	Rural	5-17 years	Male
Typhimurium Pt 296	October-December 2002	Urbanized	0-4 years	Male
Typhimurium Pt 296	October-December 2002	Urbanized	0-4 years	Female
Typhimurium Pt 300	April-June 2002	Uban	0-4 years	Male
Typhimurium Pt 300	July-September 2002	Rural	5-17 years	Male
Typhimurium Pt 300	October-December 2002	Urbanized	0-4 years	Male
Typhimurium Pt 351	July-September 2002	Rural	45-59 years	Male
Typhimurium Pt 351	July-September 2002	Urbanized	18-29 years	Female
Typhimurium Pt 351	April-June 2002	Urbanized	45-59 years	Female
Typhimurium Pt 351	July-September 2002	Rural	5-17 years	Female
Typhimurium Pt 351	July-September 2002	Urbanized	5-17 years	Female
Typhimurium Pt 351	July-September 2002	Urbanized	60+ years	Female
Typhimurium Pt 351	April-June 2002	Urbanized	5-17 years	Male
Typhimurium Pt 351	April-June 2002	Urbanized	45-59 years	Male
Typhimurium Pt 401	July-September 2002	Urbanized	0-4 years	Male
Typhimurium Pt 401	January-April 2003	Urbanized	0-4 years	Male
Typhimurium Pt 504	April-June 2002	Urbanized	5-17 years	Male
Typhimurium Pt 506	July-September 2002	Urbanized	60+ years	Male
Typhimurium Pt 506	July-September 2002	Rural	0-4 years	Female
Typhimurium Pt 506	April-June 2002	Rural	5-17 years	Female
Typhimurium Pt 506	April-June 2002	Urbanized	60+ years	Male
Typhimurium Pt 506	July-September 2002	Urbanized	5-17 years	Male
Typhimurium Pt 506	July-September 2002	Rural	5-17 years	Male
Typhimurium Pt 506	July-September 2002	Urbanized	5-17 years	Male
Typhimurium Pt 506	April-June 2002	Urbanized	18-29 years	Female
Typhimurium Pt 506	July-September 2002	Urbanized	5-17 years	Male
Typhimurium Pt 506	July-September 2002	Rural	0-4 years	Female
Typhimurium Pt 506	April-June 2002	Urbanized	18-29 years	Female
Typhimurium Pt 506	April-June 2002	Rural	0-4 years	Male
Typhimurium Pt 506	April-June 2002	Urbanized	5-17 years	Female
Typhimurium Pt 506	April-June 2002	Urbanized	5-17 years	Male
Typhimurium Pt 506	July-September 2002	Rural	0-4 years	Male
Typhimurium Pt 506	April-June 2002	Uban	60+ years	Female
Typhimurium Pt 506	July-September 2002	Rural	5-17 years	Male
Typhimurium Pt 506	July-September 2002	Urbanized	0-4 years	Male
Typhimurium Pt 506	April-June 2002	Uban	45-59 years	Female
Typhimurium Pt 506	April-June 2002	Urbanized	0-4 years	Male
Typhimurium Pt 506	April-June 2002	Urbanized	45-59 years	Female
Typhimurium Pt 506	July-September 2002	Rural	5-17 years	Male
Typhimurium Pt 506	July-September 2002	Rural	45-59 years	Male
Typhimurium Pt 506	July-September 2002	Rural	30-44 years	Female
Typhimurium Pt 506	October-December 2002	Urbanized	5-17 years	Male
Typhimurium Pt 506	January-April 2003	Urbanized	45-59 years	Female
Typhimurium Pt 506	October-December 2002	Urbanized	5-17 years	Female
Typhimurium Pt 506	January-April 2003	Urbanized	0-4 years	Female
Typhimurium Pt 506	October-December 2002	Rural	60+ years	Female
Typhimurium Pt 506	October-December 2002	Rural	5-17 years	Female
Typhimurium Pt 506	October-December 2002	Rural	0-4 years	Male
Typhimurium Pt 506	October-December 2002	Urbanized	45-59 years	Female
Typhimurium Pt 506	October-December 2002	Urbanized	0-4 years	Male
Typhimurium Pt 506	October-December 2002	Rural	60+ years	Female
Typhimurium Pt 506	October-December 2002	Urbanized	5-17 years	Male
Typhimurium Pt 506	January-April 2003	Uban	18-29 years	Male
Typhimurium Pt 506	October-December 2002	Rural	0-4 years	Male
Typhimurium Pt 506	October-December 2002	Urbanized	18-29 years	Female
Typhimurium Pt 506	October-December 2002	Uban	30-44 years	Female
Typhimurium Pt 506	October-December 2002	Urbanized	5-17 years	Male
Typhimurium Pt 506	October-December 2002	Rural	5-17 years	Male
Typhimurium Pt 506	October-December 2002	Rural	30-44 years	Male
Typhimurium Pt 506	October-December 2002	Rural	60+ years	Male
Typhimurium Pt 506	October-December 2002	Rural	5-17 years	Male
Typhimurium Pt 506	October-December 2002	Rural	60+ years	Male
Typhimurium Pt 506	October-December 2002	Uban	45-59 years	Male
Typhimurium Pt 506	October-December 2002	Uban	18-29 years	Male
Typhimurium Pt 506	October-December 2002	Rural	0-4 years	Male
Typhimurium Pt 506	October-December 2002	Urbanized	5-17 years	Female
Typhimurium Pt 506	January-April 2003	Rural	5-17 years	Female
Typhimurium Pt 506	January-April 2003	Urbanized	60+ years	Female
Typhimurium Pt 506	October-December 2002	Rural	5-17 years	Male
Typhimurium Pt 506	January-April 2003	Rural	0-4 years	Male
Typhimurium Pt 506	October-December 2002	Rural	30-44 years	Female
Typhimurium Pt 506	January-April 2003	Rural	0-4 years	Female
Typhimurium Pt 506	October-December 2002	Rural	5-17 years	Male
Typhimurium Pt 506	October-December 2002	Urbanized	5-17 years	Female
Typhimurium Pt 506	January-April 2003	Rural	5-17 years	Male
Typhimurium Pt 506	January-April 2003	Urbanized	0-4 years	Female
Typhimurium Pt 506	January-April 2003	Rural	18-29 years	Female
Typhimurium Pt 506	January-April 2003	Rural	0-4 years	Female
Typhimurium Pt 506	January-April 2003	Urbanized	0-4 years	Female
Typhimurium Pt 506	January-April 2003	Rural	0-4 years	Male
Typhimurium Pt 506	January-April 2003	Rural	5-17 years	Male
Typhimurium Pt 506	October-December 2002	Uban	45-59 years	Male
Typhimurium Pt 506	January-April 2003	Urbanized	0-4 years	Female
Typhimurium Pt 506	January-April 2003	Rural	18-29 years	Female
Typhimurium Pt 506	October-December 2002	Uban	0-4 years	Male
Typhimurium Pt 506	October-December 2002	Rural	5-17 years	Male
Typhimurium Pt 506	January-April 2003	Urbanized	5-17 years	Male
Typhimurium Pt 506	October-December 2002	Urbanized	45-59 years	Female
Typhimurium Pt 506	October-December 2002	Urbanized	0-4 years	Male
Typhimurium Pt 506	January-April 2003	Urbanized	5-17 years	Male
Typhimurium Pt 506	January-April 2003	Urbanized	5-17 years	Female
Typhimurium Pt 506	October-December 2002	Urbanized	5-17 years	Male
Typhimurium Pt 506	January-April 2003	Rural	60+ years	Female
Typhimurium Pt 506	January-April 2003	Rural	0-4 years	Female
Typhimurium Pt 506	October-December 2002	Rural	5-17 years	Male
Typhimurium Pt 506	January-April 2003	Urbanized	30-44 years	Male
Typhimurium Pt 506	October-December 2002	Rural	60+ years	Male
Typhimurium Pt 506	January-April 2003	Urbanized	0-4 years	Female
Typhimurium Pt 506	October-December 2002	Urbanized	5-17 years	Male
Typhimurium Pt 506	October-December 2002	Rural	0-4 years	Male
Typhimurium Pt 506	January-April 2003	Urbanized	0-4 years	Male
Typhimurium Pt 506	January-April 2003	Rural	5-17 years	Male
Typhimurium Pt 506	October-December 2002	Rural	0-4 years	Female
Typhimurium Pt 506	January-April 2003	Rural	5-17 years	Female
Typhimurium Pt 507	April-June 2002	Urbanized	60+ years	Female
Typhimurium Pt 507	April-June 2002	Urbanized	30-44 years	Male
Typhimurium Pt 507	April-June 2002	Urbanized	60+ years	Male
Typhimurium Pt 507	April-June 2002	Urbanized	0-4 years	Male
Typhimurium Pt 507	July-September 2002	Urbanized	5-17 years	Female
Typhimurium Pt 507	April-June 2002	Rural	5-17 years	Female
Typhimurium Pt 507	July-September 2002	Rural	0-4 years	Female
Typhimurium Pt 507	July-September 2002	Rural	18-29 years	Female
Typhimurium Pt 507	July-September 2002	Urbanized	0-4 years	Male
Typhimurium Pt 507	April-June 2002	Urbanized	0-4 years	Male
Typhimurium Pt 507	July-September 2002	Urbanized	30-44 years	Female
Typhimurium Pt 507	July-September 2002	Rural	0-4 years	Female
Typhimurium Pt 507	July-September 2002	Urbanized	0-4 years	Male
Typhimurium Pt 507	July-September 2002	Urbanized	0-4 years	Female
Typhimurium Pt 507	April-June 2002	Urbanized	5-17 years	Female
Typhimurium Pt 507	July-September 2002	Rural	0-4 years	Female
Typhimurium Pt 507	July-September 2002	Rural	18-29 years	Male
Typhimurium Pt 507	July-September 2002	Rural	30-44 years	Female
Typhimurium Pt 507	January-April 2003	Uban	45-59 years	Female
Typhimurium Pt 507	October-December 2002	Rural	18-29 years	Male
Typhimurium Pt 507	January-April 2003	Urbanized	0-4 years	Male
Typhimurium Pt 507	October-December 2002	Urbanized	5-17 years	Male
Typhimurium Pt 507	January-April 2003	Urbanized	0-4 years	Female
Typhimurium Pt 507	January-April 2003	Rural	5-17 years	Female
Typhimurium Pt 507	January-April 2003	Rural	0-4 years	Male
Typhimurium Pt 507	January-April 2003	Urbanized	30-44 years	Male
Typhimurium Pt 510	July-September 2002	Rural	30-44 years	Female
Typhimurium Pt 510	July-September 2002	Rural	45-59 years	Female
Typhimurium Pt 510	July-September 2002	Urbanized	60+ years	Female
Typhimurium Pt 510	July-September 2002	Rural	5-17 years	Male
Typhimurium Pt 510	July-September 2002	Urbanized	5-17 years	Male
Typhimurium Pt 510	July-September 2002	Rural	0-4 years	Male
Typhimurium Pt 510	July-September 2002	Rural	30-44 years	Female
Typhimurium Pt 510	July-September 2002	Urbanized	5-17 years	Male
Typhimurium Pt 510	July-September 2002	Urbanized	60+ years	Male
Typhimurium Pt 510	July-September 2002	Rural	5-17 years	Female
Typhimurium Pt 510	April-June 2002	Urbanized	0-4 years	Female
Typhimurium Pt 510	July-September 2002	Rural	5-17 years	Female
Typhimurium Pt 510	October-December 2002	Urbanized	0-4 years	Male
Typhimurium Pt 510	October-December 2002	Urbanized	30-44 years	Female
Typhimurium Pt 510	October-December 2002	Urbanized	45-59 years	Female
Typhimurium Pt 510	January-April 2003	Urbanized	0-4 years	Male
Typhimurium Pt 61	April-June 2002	Urbanized	0-4 years	Female
Typhimurium Pt 654	April-June 2002	Uban	0-4 years	Male
Typhimurium Pt 655	July-September 2002	Urbanized	18-29 years	Female
Typhimurium Pt 655	January-April 2003	Urbanized	60+ years	Male
Typhimurium Pt 655	January-April 2003	Rural	0-4 years	Male
Typhimurium Pt 655	January-April 2003	Rural	0-4 years	Female
Typhimurium Pt 655	January-April 2003	Urbanized	60+ years	Male
Typhimurium Pt 656	July-September 2002	Urbanized	30-44 years	Male
Typhimurium Pt 656	July-September 2002	Urbanized	5-17 years	Female
Typhimurium Pt 80	July-September 2002	Urbanized	0-4 years	Female
Typhimurium Pt 80	April-June 2002	Rural	45-59 years	Female
Typhimurium Pt 80	April-June 2002	Urbanized	0-4 years	Male
Typhimurium Pt 80	April-June 2002	Urbanized	5-17 years	Male
Typhimurium Pt 80	January-April 2003	Urbanized	5-17 years	Male
Typhimurium Pt 80	January-April 2003	Rural	5-17 years	Male
Typhimurium Pt 80	April-June 2002	Rural	18-29 years	Female
Typhimurium Pt 80	April-June 2002	Urbanized	45-59 years	Female
Typhimurium Pt 80	July-September 2002	Rural	0-4 years	Female
Typhimurium Pt 90	April-June 2002	Urbanized	30-44 years	Male
Typhimurium Pt 90	July-September 2002	Urbanized	0-4 years	Female
Typhimurium Pt 90	July-September 2002	Urbanized	60+ years	Male
Typhimurium Pt 90	April-June 2002	Urbanized	18-29 years	Female
Typhimurium Pt 90	July-September 2002	Rural	0-4 years	Female
Typhimurium Pt 90	April-June 2002	Urbanized	60+ years	Female
Typhimurium Pt 90	July-September 2002	Urbanized	0-4 years	Female
Typhimurium Pt 90	July-September 2002	Urbanized	45-59 years	Male
Typhimurium Pt 90	July-September 2002	Rural	5-17 years	Male
Virchow	April-June 2002	Urbanized	18-29 years	Male
Virchow	July-September 2002	Rural	60+ years	Female
